# Supplementary material for: Development of a time-series shotgun metagenomics database for monitoring microbial communities at the Pacific coast of Japan
Source: Sci Rep. 2021 Jun 9;11:12222. doi: 10.1038/s41598-021-91615-3 (PMC8190148; doi:10.1038/s41598-021-91615-3)
Supplement: Supplementary file 1 — Supplementary Information 1. [file 41598_2021_91615_MOESM1_ESM.xlsx]

## Sheet: Supplementary Information 7
List of the environmental information such as latitude, longitude, sampling depth, water temperature, salinity, nutrients of sequenced samples.
Sample name	Sampling date	Sampling area	Station	Type	Depth	CRUISE	Station	Latitude (N)	Longitude (E)	Sampling depth (metagenome)	Sampling depth (Nutirent)	Layer	Water Mass Category	Temperature (°C)	Salinity	NO3 (µmol/L)	PO4 (µmol/L)	Si (µmol/L)	Chlorophyll a (µg/l)	Chla 0.2µm	Chla 0.8µm	Chla 5µm	Chla 20µm
120304_AlnA4_10m	2012/03/04	Aline	A4	surface	10	WK1203	A04	42.15	145.08	10	10	surface	OW	0.6862	33.0621	20.124	1.707	39.3145	0.392952	-	-	-	-
120304_AlnA4_30m	2012/03/04	Aline	A4	SCM	30	WK1203	A04	42.15	145.08	30	30	SCM	OW	0.8108	33.1296	20.951	1.7465	42.576	0.349478	-	-	-	-
120311_AlnA21_10m	2012/03/11	Aline	A21	surface	10	WK1203	A21	38.0022	147.15	10	10	surface	KW	10.3899	34.2669	9.5465	0.713	15.356	0.917806	-	-	-	-
120313_SndC12_1m	2012/03/13	Sendai-Bay	C12	surface	1	WK1203	C12 CREST	37.9755	141.317	1	0	surface	SB	6.1551	33.5226	5.2495	0.4735	10.401	0.2974	-	-	-	-
120313_SndC5_1m	2012/03/13	Sendai-Bay	C5	surface	1	WK1203	C05	38.032	141.083	1	0	surface	SB	5.755	33.3764	0.161	0.074	1.531	0.9077	-	-	-	-
120416_SndC12_1m	2012/04/16	Sendai-Bay	C12	surface	1	SN1204	C12	37.975	141.317	1	0	surface	SB	6.9077	33.029	0.1845	0.107	1.1775	5.70131	0.0241139	0.661161	0.997365	5.0347
120416_SndC12_10m	2012/04/16	Sendai-Bay	C12	SCM	10	SN1204	C12	37.975	141.317	10	10	SCM	SB	6.686	33.0696	0.2145	0.111	1.155	8.74453	0.0304902	0.837958	1.74223	6.57081
120416_SndC5_1m	2012/04/16	Sendai-Bay	C5	surface	1	SN1204	C05	38.032	141.085	1	0	surface	SB	7.2674	33.0657	0.1585	0.0965	1.179	2.50448	0.0209258	0.394517	0.614788	1.82628
120416_SndC5_18m	2012/04/16	Sendai-Bay	C5	SCM	18	SN1204	C05	38.032	141.085	18	18	SCM	SB	6.3592	33.0357	0.31	0.164	1.972	8.59962	0.0545461	0.811873	1.65238	6.07809
120510_AlnA4_10m	2012/05/10	Aline	A4	surface	10	WK1205	A04	42.1323	145.049	10	10	surface	SLW	8.8554	33.4373	3.72639	0.465402	5.7804	1.73591	0.0080484	1.01941	0.136595	0.151643
120510_AlnA4_20m	2012/05/10	Aline	A4	SCM	20	WK1205	A04	42.1323	145.049	20	20	SCM	SLW	3.0263	32.837	16.1056	1.57964	26.78	3.38354	0.0189468	0.390131	0.308051	3.61861
120515_AlnA21_10m	2012/05/15	Aline	A21	surface	10	WK1205	A21	37.5997	147.149	10	10	surface	KW	13.5054	34.3488	3.47029	0.383835	8.826	0.401428	0.0907668	0.147767	0.0862068	0.0711588
120515_AlnA21_40m	2012/05/15	Aline	A21	SCM	40	WK1205	A21	37.5997	147.149	40	40	SCM	KW	13.0292	34.3198	5.25249	0.498234	10.1091	0.523952	0.225971	0.185843	0.100343	0.136139
120518_SndC5_1m	2012/05/18	Sendai-Bay	C5	surface	1	WK1205	C05	38.032	141.083	1	0	surface	SB	13.1692	31.4349	0.1815	0.078	1.8425	2.553	0.0358188	0.248771	0.793691	1.39561
120518_SndC5_15m	2012/05/18	Sendai-Bay	C5	SCM	15	WK1205	C05	38.032	141.083	15	10	SCM	SB	8.7447	32.8531	0.2	0.069	1.64	8.6316	0.0472188	0.529211	2.45581	5.76181
120518_SndC12_1m	2012/05/18	Sendai-Bay	C12	surface	1	WK1205	C12	37.9755	141.317	1	0	surface	SB	13.0171	31.4088	0.1495	0.066	1.7	1.7357	0.0205428	0.301211	0.597611	1.41385
120518_SndC12_20m	2012/05/18	Sendai-Bay	C12	SCM	20	WK1205	C12	37.9755	141.317	20	30	SCM	SB	11.3836	32.1746	2.7505	0.4665	11.738	7.198	0.0198588	0.192455	0.982931	2.19133
120617_SndC12_5m	2012/06/17	Sendai-Bay	C12	surface	5	WK1206D	11F-3	37.9698	141.302	5	0	surface	SB	17.4593	31.2782	0.282	0.055	5.3655	0.6538	0.0399456	0.437894	0.0969748	0.0736104
120617_SndC12_30m	2012/06/17	Sendai-Bay	C12	SCM	30	WK1206D	11F-3	37.9698	141.302	30	30	SCM	SB	12.366	33.4704	0.334	0.1095	2.347	1.49237	0.044719	0.947891	0.0899404	0.0904429
120618_SndC5_5m	2012/06/18	Sendai-Bay	C5	surface	5	WK1206D	C05	38.032	141.083	5	0	surface	SB	17.7694	31.3539	0.2035	0.0785	6.6845	0.6524	0.0356747	0.082906	0.110793	0.0472313
120618_SndC5_20m	2012/06/18	Sendai-Bay	C5	SCM	20	WK1206D	C05	38.032	141.083	20	20	SCM	SB	12.1389	33.3252	0.196	0.0625	1.1515	0.860037	0.0131896	0.447943	0.225605	0.39016
120714_SndC5_2m	2012/07/14	Sendai-Bay	C5	surface	2	WK1207H	C05	38.032	141.083	2	0	surface	SB	19.203	31.3927	0.189	0.0745	4.5445	1.9101	0.0311455	0.268238	1.23596	0.314078
120714_SndC5_10m	2012/07/14	Sendai-Bay	C5	SCM	10	WK1207H	C05 CREST	38.032	141.083	10	10	SCM	SB	17.4877	32.1695	0.7215	0.164	7.12	1.37691	0.0471894	0.298798	0.275878	0.652782
120716_SndC12_2m	2012/07/16	Sendai-Bay	C12	surface	2	WK1207H	C12	37.9755	141.317	2	0	surface	SB	18.2955	32.9306	0.194	0.055	1.885	0.2681	0.0240149	0.0525373	0.0864078	0.0973584
120716_SndC12_30m	2012/07/16	Sendai-Bay	C12	SCM	30	WK1207H	C12	37.9755	141.317	30	30	SCM	SB	12.9304	33.7524	1.0415	0.1805	3.9775	0.923689	0.0291082	0.367558	0.159242	0.139378
120723_AlnA4_10m	2012/07/23	Aline	A4	surface	10	WK1207A	A04C	42.15	145.08	10	10	surface	SLW	11.6448	32.7817	7.19	0.8645	8.198	2.30462	0.181306	0.57529	0.33361	0.161698
120723_AlnA4_20m	2012/07/23	Aline	A4	SCM	20	WK1207A	A04C	42.15	145.08	20	20	SCM	OW	6.4882	33.1523	14.92	1.4865	21.0555	1.64108	0.0791616	0.75085	0.31309	0.0435936
120726_AlnA21_10m	2012/07/26	Aline	A21	surface	10	WK1207A	A21	38	147.15	10	10	surface	TWC	19.3756	34.1415	0.2315	0.0435	1.864	0.178584	0.0339825	0.0818383	0.026369	0.00790346
120726_AlnA21_30m	2012/07/26	Aline	A21	SCM	30	WK1207A	A21	38	147.15	30	30	SCM	KW	15.8608	34.3436	0.944	0.126	2.7455	0.782511	0.0431669	0.385892	0.0477592	0.0556143
120808_SndC12_2m	2012/08/08	Sendai-Bay	C12	surface	2	WK1208H	C12	37.9756	141.317	2	0	surface	SB	21.2043	33.2913	0.16	0.067	2.208	0.2626	0.0688012	0.351811	0.0494529	0.0353516
120808_SndC12_50m	2012/08/08	Sendai-Bay	C12	SCM	50	WK1208H	C12	37.9756	141.317	50	50	SCM	SB	14.6382	33.9317	0.948	0.1965	3.9725	0.834561	0.0904451	0.610881	0.387884	0.492824
120809_SndC5_2m	2012/08/09	Sendai-Bay	C5	surface	2	WK1208H	C05	38.032	141.083	2	0	surface	SB	23.5656	31.9892	0.1615	0.048	3.62	0.3609	0.0432221	0.217357	0.080279	0.35837
120809_SndC5_17m	2012/08/09	Sendai-Bay	C5	SCM	17	WK1208H	C05	38.032	141.083	17	10	SCM	SB	17.2778	33.6432	0.157	0.032	2.2575	0.3562	0.0609307	0.235065	0.207847	0.19145
120921_SndC12_1m	2012/09/21	Sendai-Bay	C12	surface	1	SN1209	C12	37.9748	141.318	1	0	surface	SB	22.9312	33.7985	0.2945	0.067	3.8545	0.901605	0.148322	0.323407	0.200431	0.216272
120921_SndC12_30m	2012/09/21	Sendai-Bay	C12	SCM	30	SN1209	C12	37.9748	141.318	30	30	SCM	SB	20.3619	33.9526	0.6535	0.1945	5.8885	0.896388	0.062447	0.509748	0.285889	0.513916
120921_SndC5_1m	2012/09/21	Sendai-Bay	C5	surface	1	SN1209	C05	38.0323	141.085	1	0	surface	SB	24.4421	33.5157	0.2965	0.053	1.8855	0.609796	0.109136	0.21919	0.125811	0.169999
120921_SndC5_30m	2012/09/21	Sendai-Bay	C5	SCM	30	SN1209	C05	38.0323	141.085	30	30	SCM	SB	19.7538	33.9241	0.861	0.4045	15.15	1.4477	0.0791218	0.605628	0.236281	0.580615
121003_AlnA4_10m	2012/10/03	Aline	A4	surface	10	HK1210	A04	42.1634	145.067	10	10	surface	SLW	19.9186	32.8038	0.177745	0.139394	0.09582	0.370319	0.00247739	0.163338	0.0242421	0.13796
121003_AlnA4_20m	2012/10/03	Aline	A4	SCM	20	HK1210	A04	42.1634	145.067	20	20	SCM	SLW	19.9155	32.804	0.448952	0.188934	0.60315	0.518606	0.00390339	0.624978	0.0708895	0.176632
121006_AlnA21_10m	2012/10/06	Aline	A21	surface	10	HK1210	A21	38.0143	147.147	10	10	surface	SLW	22.2484	33.7624	0.0820132	0.0295215	1.34483	0.196932	0.0669015	0.0503453	0.0142117	0.0110697
121006_AlnA21_30m	2012/10/06	Aline	A21	SCM	30	HK1210	A21	38.0143	147.147	30	30	SCM	SLW	20.739	33.8883	1.33876	0.176672	3.55071	0.724977	0.0334266	0.286603	0.0710103	0.0352393
121126_SndC12_1m	2012/11/26	Sendai-Bay	C12	surface	1	WK1211	11F-3	37.9698	141.302	1	0	surface	SB	15.9567	33.7527	1.2865	0.2295	7.3705	1.0525	0.0816984	0.496486	0.116881	0.122992
121126_SndC12_30m	2012/11/26	Sendai-Bay	C12	SCM	30	WK1211	11F-3	37.9698	141.302	30	30	SCM	SB	15.9568	33.7786	1.2895	0.2265	6.419	0.964234	0.1204	0.539076	0.139287	0.104475
121126_SndC5_1m	2012/11/26	Sendai-Bay	C5	surface	1	WK1211	C05	38.032	141.083	1	0	surface	SB	14.7909	33.4943	1.0035	0.3585	9.375	1.8776	0.103734	0.840908	0.0989195	0.198357
121126_SndC5_16m	2012/11/26	Sendai-Bay	C5	SCM	16	WK1211	C05	38.032	141.083	16	10	SCM	SB	14.7972	33.5111	0.971	0.315	9.3595	1.8231	0.0442934	1.39828	0.224282	0.166137
130117_SndC12_1m	2013/01/17	Sendai-Bay	C12	surface	1	D51301	C12	37.9755	141.317	1	0	surface	SB	9.5229	33.9851	2.3095	0.2625	5.5325	1.57749	0.02298	0.300369	0.173896	1.27623
130117_SndC12_30m	2013/01/17	Sendai-Bay	C12	SCM	30	D51301	C12	37.9755	141.317	30	30	SCM	SB	9.4698	34.0203	2.2025	0.2465	5.357	1.74625	0.0383494	0.283704	0.165934	1.15587
130117_SndC5_1m	2013/01/17	Sendai-Bay	C5	surface	1	D51301	P10	38.032	141.082	1	0	surface	SB	10.2781	34.1135	2.0605	0.196	4.519	2.66554	0.0192765	0.348514	0.181859	2.32802
130117_SndC5_20m	2013/01/17	Sendai-Bay	C5	SCM	20	D51301	P10	38.032	141.082	20	27	SCM	SB	10.306	34.1507	1.3605	0.2	3.7495	4.01117	0.0222393	0.396659	0.305925	3.60571
130128_AlnA21_10m	2013/01/28	Aline	A21	surface	10	HK1301	A21	38.0165	147.138	10	10	surface	KW	12.4493	34.2842	7.60556	0.576846	10.4247	0.328907	0.00787929	0.173647	0.0427681	0.0741886
130128_AlnA21_50m	2013/01/28	Aline	A21	SCM	50	HK1301	A21	38.0165	147.138	50	50	SCM	TWC	11.7099	34.1948	10.4609	0.821343	15.8142	0.323482	0.027783	0.213526	0.0485688	0.118056
130201_AlnA4_10m	2013/02/01	Aline	A4	surface	10	HK1301	A04	42.1504	145.075	10	10	surface	COW	0.966	32.8718	17.8585	1.57632	32.8125	0.228651	0.00180064	0.138601	0.0559406	0.0512275
130201_AlnA4_40m	2013/02/01	Aline	A4	SCM	40	HK1301	A04	42.1504	145.075	40	40	SCM	COW	1.1722	32.9539	18.9241	1.66123	34.8888	0.154869	0.00299703	0.150685	0.0501399	0.0421639
130228_AlnA4_10m	2013/02/28	Aline	A4	surface	10	WK1302	A04CREST	42.1506	145.076	10	10	surface	OW	1.548	33.1747	20.1595	1.751	38.3795	0.509962	0.00696085	0.221007	0.0574995	0.0454147
130228_AlnA4_30m	2013/02/28	Aline	A4	SCM	30	WK1302	A04CREST	42.1506	145.076	30	30	SCM	OW	2.6943	33.3547	19.4525	1.6295	36.711	0.447788	0.0397348	-0.000120848	0.196837	0.0346592
130314_SndC12_1m	2013/03/14	Sendai-Bay	C12	surface	1	WK1302	C12	37.976	141.317	1	0	surface	SB	8.3023	33.9597	2.9405	0.372	6.4205	3.2533	0.0249613	0.31272	-0.000240725	2.49406
130314_SndC12_30m	2013/03/14	Sendai-Bay	C12	SCM	30	WK1302	C12	37.976	141.317	30	30	SCM	SB	8.4148	34.0281	2.9575	0.3385	6.452	3.4226	0.0121844	0.268279	0.412714	3.23475
130314_SndC5_1m	2013/03/14	Sendai-Bay	C5	surface	1	WK1302	P10	38.031	141.082	1	0	surface	SB	8.789	34.0954	0.987	0.232	3.6145	7.6366	0.0100919	-0.000499967	0.373828	4.40134
130314_SndC5_17m	2013/03/14	Sendai-Bay	C5	SCM	17	WK1302	P10	38.031	141.082	17	10	SCM	SB	8.7977	34.139	1.092	0.215	3.628	7.8144	0.0412566	0.40901	0.523818	5.80866
130423_SndC12_1m	2013/04/23	Sendai-Bay	C12	surface	1	SN1304	C12	37.9723	141.32	1	1	surface	SB	8.0553	32.9583	0.056	0.0675	5.925	8.37967	0.0314424	0.346052	0.658994	6.9197
130423_SndC12_20m	2013/04/23	Sendai-Bay	C12	SCM	20	SN1304	C12	37.9723	141.32	20	20	SCM	SB	7.6625	33.123	1.666	0.1445	9.582	8.77936	0.0653291	0.459007	0.453452	7.51225
130423_SndC5_1m	2013/04/23	Sendai-Bay	C5	surface	1	SN1304	C05	38.0287	141.086	1	1	surface	SB	8.9159	33.0783	0.066	0.0585	1.6795	3.2192	0.0381086	0.0899571	0.196061	2.47554
130423_SndC5_12m	2013/04/23	Sendai-Bay	C5	SCM	12	SN1304	C05	38.0287	141.086	12	12	SCM	SB	8.9605	33.455	0.0235	0.067	2.293	3.95641	0.0225726	0.304221	0.0468303	0.0755321
130511_AlnA21_10m	2013/05/11	Aline	A21	surface	10	WK1305	A21	38	147.149	10	10	surface	KW	15.6469	34.626	3.27969	0.31384	6.53136	0.453771	0.00741371	0.324421	-	0.206117
130511_AlnA21_30m	2013/05/11	Aline	A21	SCM	30	WK1305	A21	38	147.149	30	30	SCM	KW	14.9797	34.5671	4.69799	0.436292	8.20224	0.400597	0	0.412754	0.0037384	0.633588
130516_AlnA4_10m	2013/05/16	Aline	A4	surface	10	WK1305	A04	42.152	145.074	10	10	surface	SLW	4.2617	32.8751	8.74521	0.835526	12.4125	0.447124	0.0149654	0.322713	-	0.0837394
130516_AlnA4_20m	2013/05/16	Aline	A4	SCM	20	WK1305	A04	42.152	145.074	20	20	SCM	SLW	7.028	33.5604	9.49189	0.925088	14.022	0.367364	0.0937953	0.502141	-	-
130627_SndC5_1m	2013/06/27	Sendai-Bay	C5	surface	1	WK1306S	C05	38.033	141.087	1	0	surface	SB	20.004	32.549	0.09	0.0805	3.1715	0.4729	0.0128325	0.274593	0.0816428	0.0338682
130627_SndC5_16m	2013/06/27	Sendai-Bay	C5	SCM	16	WK1306S	C05	38.033	141.087	16	10	SCM	SB	13.0775	33.3692	0.083	0.091	2.5515	0.5096	0.0538019	0.184946	0.248454	0.521538
130628_SndC12_1m	2013/06/28	Sendai-Bay	C12	surface	1	WK1306S	C12	37.9753	141.316	1	0	surface	SB	16.5967	33.1316	0.0895	0.0855	2.1845	0.7829	0.0555334	0.502356	0.0677549	0.0207209
130628_SndC12_35m	2013/06/28	Sendai-Bay	C12	SCM	35	WK1306S	C12	37.9753	141.316	35	30	SCM	SB	11.1116	33.6968	0.0975	0.124	1.623	1.9567	0.319035	1.13009	0.196821	0.0477562
130720_AlnA21_10m	2013/07/20	Aline	A21	surface	10	WK1307	A21	38.001	147.143	10	10	surface	SLW	23.8229	34.3677	0.031	0.035	1.9595	0.137984	0.0551294	0.0442288	0.0201082	0.011179
130720_AlnA21_40m	2013/07/20	Aline	A21	SCM	40	WK1307	A21	38.001	147.143	40	40	SCM	KW	20.0396	34.5434	0.015	0.0335	2.548	0.351672	0.115895	0.0866717	0.0530421	0.00725937
130724_AlnA4_10m	2013/07/24	Aline	A4	surface	10	WK1307	A04	42.1496	145.071	10	10	surface	SLW	16.011	32.546	1.04	0.4165	3.7885	0.673276	0.0490993	0.364986	0.0843524	0.0177889
130724_AlnA4_45m	2013/07/24	Aline	A4	SCM	45	WK1307	A04	42.1496	145.071	45	40	SCM	SLW	3.7367	33.127	17.9805	1.6245	30.45	0.571265	0.0191805	0.402095	0.0725241	0.0326324
130924_SndC12_1m	2013/09/24	Sendai-Bay	C12	surface	1	SN1309	C12	37.9757	141.317	1	1	surface	SB	21.9727	33.4227	-0.00122762	0.0510299	2.88913	0.400402	0.0592001	0.183887	0.0531668	0.180712
130924_SndC12_35m	2013/09/24	Sendai-Bay	C12	SCM	35	SN1309	C12	37.9757	141.317	35	35	SCM	SB	20.9379	33.514	0.101836	0.0767401	2.97907	0.458788	0.0264934	0.170127	0.0844974	0.160601
130924_SndC5_1m	2013/09/24	Sendai-Bay	C5	surface	1	SN1309	C05	38.0322	141.083	1	1	surface	SB	22.8251	31.3115	0.091243	0.0653003	9.03592	2.78408	0.0140035	0.182829	0.304553	2.78031
130924_SndC5_30m	2013/09/24	Sendai-Bay	C5	SCM	30	SN1309	C05	38.0322	141.083	30	30	SCM	SB	20.2765	33.6564	2.25223	0.47581	18.77	1.49197	0.0221404	0.480023	0.11411	2.10424
131004_AlnA4_10m	2013/10/04	Aline	A4	surface	10	HK1310	A04	42.15	145.074	10	10	surface	SLW	16.9341	33.0059	0.923555	0.287704	4.90806	0.314689	0.0779432	0.486793	0.10182	0.0156889
131004_AlnA4_35m	2013/10/04	Aline	A4	SCM	35	HK1310	A04	42.15	145.074	35	30	SCM	SLW	11.5265	33.3542	5.40797	0.682663	10.253	0.446958	0.0313888	0.546758	0.194602	0.0248472
131007_AlnA21_10m	2013/10/07	Aline	A21	surface	10	HK1310	A21	37.593	147.152	10	10	surface	SLW	23.569	34.2449	0.057243	0.026647	2.33021	0.276337	0.10629	0.248025	0.0875375	0.0191778
131007_AlnA21_30m	2013/10/07	Aline	A21	SCM	30	HK1310	A21	37.593	147.152	30	30	SCM	SLW	23.3434	34.204	0.0552769	0.031318	2.37751	0.303256	0.14772	0.254566	0.0583184	0.0152528
131201_SndC12_1m	2013/12/01	Sendai-Bay	C12	surface	1	WK1311S	C12	37.9755	141.317	1	0	surface	SB	14.6344	33.5051	1.84809	0.227332	6.55057	1.95971	0.0303325	0.329289	0.172001	0.975916
131201_SndC12_30m	2013/12/01	Sendai-Bay	C12	SCM	30	WK1311S	C12	37.9755	141.317	30	30	SCM	SB	14.6387	33.5381	2.25228	0.270116	7.20465	1.38445	0.00169303	0.466915	0.187293	1.07531
131201_SndC5_1m	2013/12/01	Sendai-Bay	C5	surface	1	WK1311S	C5	38.032	141.083	1	0	surface	SB	14.0259	33.1421	0.312656	0.116778	3.34135	3.70378	0.0606978	0.175278	0.205861	2.60668
131201_SndC5_16m	2013/12/01	Sendai-Bay	C5	SCM	16	WK1311S	C5	38.032	141.083	16	10	SCM	SB	14.1235	33.2129	0.41442	0.128896	3.51594	3.41615	0.0108575	0.24846	0.226917	0.850221
140226_SndC12_1m	2014/02/26	Sendai-Bay	C12	surface	1	WK1402	C12	37.9755	141.317	1	0	surface	SB	7.8395	33.6353	5.97753	0.610031	11.9232	0.962712	0.0108575	0.24846	0.226917	0.850221
140226_SndC12_10m	2014/02/26	Sendai-Bay	C12	SCM	10	WK1402	C12	37.9755	141.317	10	10	SCM	SB	7.5741	34.5011	5.61797	0.565438	11.7947	1.17626	0.0288673	0.216864	0.198193	0.841604
140227_SndC5_1m	2014/02/27	Sendai-Bay	C5	surface	1	WK1402	P10	38.0318	141.083	1	0	surface	SB	6.5733	33.4415	1.2333	0.268159	5.57982	1.92026	0.0359046	0.603197	0.353301	1.01251
140227_SndC5_26m	2014/02/27	Sendai-Bay	C5	SCM	26	WK1402	P10	38.0318	141.083	26	26	SCM	SB	7.1862	34.1406	3.14759	0.416334	7.4709	3.23258	0.0238407	0.205374	0.30878	2.52768
140228_AlnA21_10m	2014/02/28	Aline	A21	surface	10	WK1402	A21	37.599	147.143	10	10	surface	KW	10.8794	34.2431	9.64275	0.695034	14.8195	0.458278	0.090239	0.0694144	0.247788	0.014983
140228_AlnA21_30m	2014/02/28	Aline	A21	SCM	30	WK1402	A21	37.599	147.143	30	30	SCM	KW	10.8784	34.2436	9.66673	0.705717	14.7139	0.430723	0.0778878	0.073292	0.253533	0.0539036
140309_AlnA4_10m	2014/03/09	Aline	A4	surface	10	WK1402	A04	42.1478	145.074	10	10	surface	COW	0.3497	32.6679	17.1386	1.43312	30.4622	0.401893	0.032648	0.0728612	0.246352	0.0195788
140309_AlnA4_30m	2014/03/09	Aline	A4	SCM	30	WK1402	A04	42.1478	145.074	30	30	SCM	COW	0.9247	32.8081	18.2837	1.49769	33.1474	0.42256	0.0468663	0.0969891	0.230554	0.0332225
140312_SndC12_1m	2014/03/12	Sendai-Bay	C12	surface	1	WK1403	C12	37.9755	141.317	1	0	surface	SB	7.5194	33.6082	5.61328	0.571012	11.2577	2.6597	0.0153205	0.209205	0.285323	1.96709
140312_SndC12_10m	2014/03/12	Sendai-Bay	C12	SCM	10	WK1403	C12	37.9755	141.317	10	10	SCM	SB	7.539	33.6229	5.62712	0.512021	11.354	2.3798	0.010222	0.199152	0.510804	1.93837
140312_SndC5_1m	2014/03/12	Sendai-Bay	C5	surface	1	WK1403	C05	38.032	141.083	1	0	surface	SB	7.1785	33.5929	1.31189	0.29928	5.6349	5.0972	0.0173311	0.247982	0.400218	5.41394
140312_SndC5_26m	2014/03/12	Sendai-Bay	C5	SCM	26	WK1403	C05	38.032	141.083	26	26	SCM	SB	7.1631	33.623	2.30807	0.34062	6.6906	4.8789	0.00545391	0.193407	0.407399	4.68148
140402_SndC12_1m	2014/04/02	Sendai-Bay	C12	surface	1	SN1404	C12	141.19	375.852	1	1	surface	SB	6.133	32.5881	7.66018	0.676918	17.8602	0.870212	0.0328096	0.41742	0.068427	0.403058
140402_SndC12_20m	2014/04/02	Sendai-Bay	C12	SCM	20	SN1404	C12	141.19	375.852	20	20	SCM	SB	7.4933	33.191	3.84316	0.417263	9.65323	0.952878	0.0700068	0.441835	0.144545	0.27811
140402_SndC5_1m	2014/04/02	Sendai-Bay	C5	surface	1	SN1404	C05	38.19	141.5	1	1	surface	SB	8.2512	33.0943	2.05639	0.226818	7.86772	1.17676	0.0947091	0.601251	0.347047	1.98142
140402_SndC5_18m	2014/04/02	Sendai-Bay	C5	SCM	18	SN1404	C05	38.19	141.5	18	18	SCM	SB	7.4394	33.1565	1.93975	0.301602	7.99165	2.74053	0.0409959	0.681677	0.242205	1.75163
140512_AlnA21_10m	2014/05/12	Aline	A21	surface	10	WK1405	A21	37.591	147.149	10	10	surface	TWC	10.6427	33.9152	5.75839	0.612984	8.9589	0.535928	0.132025	0.226382	0.0323536	0.0215428
140512_AlnA21_30m	2014/05/12	Aline	A21	SCM	30	WK1405	A21	37.591	147.149	30	30	SCM	TWC	10.548	33.9258	5.69337	0.581719	8.74086	0.663318	0.106317	0.161754	0.0738593	0.0127354
140515_AlnA45b_10m	2014/05/15	Aline	A45b	surface	10	WK1405	A45b	42.0772	145.11	10	10	surface	SLW	5.0617	32.8902	9.78639	1.02472	14.4194	6.54255	0.0712742	0.410214	0.374309	5.68675
140515_AlnA45b_2m	2014/05/15	Aline	A45b	SCM	2	WK1405	A45b	42.0772	145.11	2	0	SCM	SLW	4.6534	32.6822	10.0863	1.06224	16.9031	11.749	0.200531	0.167499	0.496385	8.68838
140625_AblAB_0m	2014/06/25	Abukuma-River	AB	surface	0	AB1406	AB	-	-	0	-	surface	-	-	-	-	-	-	-	-	-	-	-
140628_SndC12_1m	2014/06/28	Sendai-Bay	C12	surface	1	WK1406	C12	37.9755	141.317	1	0	surface	-	20.2459	31.5777	0	0.084141	2.07796	0.146999	0.0223722	0.0736439	0.0334308	0.0210473
140628_SndC12_30m	2014/06/28	Sendai-Bay	C12	SCM	30	WK1406	C12	37.9755	141.317	30	30	SCM	-	14.1585	32.8383	0.0419553	0.154416	3.13588	1.09042	0.107538	0.619825	0.113857	0.0585317
140628_SndC5_1m	2014/06/28	Sendai-Bay	C5	surface	1	WK1406	P10	38.0318	141.083	1	0	surface	-	20.9407	32.0536	0	0.0312005	3.63236	0.621982	0.0216541	0.143012	0.0996388	0.182618
140628_SndC5_10m	2014/06/28	Sendai-Bay	C5	SCM	10	WK1406	P10	38.0318	141.083	10	10	SCM	-	10.4994	33.4413	0	0.0237045	2.24964	0.338852	0.0113135	0.129511	0.0938941	0.0616913
140802_SndC4_1m	2014/08/02	Sendai-Bay	C4	surface	1	WK1408S	C4	38.041	141.051	1	0	surface	SB	22.6812	31.5697	0	0.041976	6.19828	0.30359	0.0276322	0.117681	0.0820635	0.0557814
140802_SndC4_30m	2014/08/02	Sendai-Bay	C4	bottom	30	WK1408S	C4	38.041	141.051	26	30	bottom	SB	13.9077	33.4934	0.0173328	0.273884	9.82676		0.083787	0.562611	0.522397	1.15575
140803_SndC7_1m	2014/08/03	Sendai-Bay	C7	surface	1	WK1408S	C7	38.0172	141.149	1	0	surface	SB	24.5476	31.7381	0	0.0377595	5.25172	0.357323	0.0238981	0.163352	0.0576484	0.0226055
140803_SndC7_37m	2014/08/03	Sendai-Bay	C7	bottom	37	WK1408S	C7	38.0172	141.149	35	37	bottom	SB	13.3557	33.6063	0.254782	0.293561	7.5346	1.14954	0.0681326	0.36729	0.82256	1.9672
150514_AlnA21_10m	2015/05/14	Aline	A21	surface	10	WK1505	A21	38.003	147.158	10	10	surface	KW	14.7871	34.276	3.01705	0.285377	8.6769	0.737631	-	-	-	-
150514_AlnA21_50m	2015/05/14	Aline	A21	SCM	50	WK1505	A21	38.003	147.158	50	50	SCM	KW	14.4205	34.3599	3.05297	0.298578	8.90328	0.654377	-	-	-	-
150519_AlnA4_10m	2015/05/19	Aline	A4	surface	10	WK1505	A45b	42.153	145.072	10	10	surface	SLW	6.3056	32.921	4.78343	0.548473	8.17332	5.65781	-	-	-	-
150519_AlnA4_20m	2015/05/19	Aline	A4	SCM	20	WK1505	A45b	42.153	145.072	20	20	SCM	OW	6.7587	33.034	8.1175	0.831373	11.4581	5.50518	-	-	-	-
150702_SndC5_1m	2015/07/02	Sendai-Bay	C5	surface	1	WK1506S	C5V	38.032	141.083	1	0	surface	SB	19.7787	31.8116	0.0159672	0.00124463	2.42794	0.55835	-	-	-	-
150702_SndC5_32m	2015/07/02	Sendai-Bay	C5	bottom	32	WK1506S	C5V	38.032	141.083	31	31	bottom	SB	12.279	33.2998	0.570018	0.393869	22.988	2.54823	-	-	-	-
150702_SndC9_1m	2015/07/02	Sendai-Bay	C9	surface	1	WK1506S	C9V	37.9997	141.217	1	0	surface	SB	19.777	31.5212	0.0263143	0.00355955	2.00121	0.796682	0.313454	0.305567	0.207769	0.104293
150702_SndC9_43m	2015/07/02	Sendai-Bay	C9	bottom	43	WK1506S	C9V	37.9997	141.217	40	40	bottom	SB	11.7657	33.5512	0.812246	0.477456	22.1976	1.83324	1.39712	0.674675	0.619467	0.550062
150804_SndC5_1m	2015/08/04	Sendai-Bay	C5	surface	1	WK1507S	C5V	38.032	141.083	1	0	surface	SB	25.4206	32.4612	0.0482076	0.0237483	1.54779	0.0997183	0.0735338	0.080001	0.0585486	0.0348878
150804_SndC5_33m	2015/08/04	Sendai-Bay	C5	bottom	33	WK1507S	C5V	38.032	141.083	32	32	bottom	SB	14.7147	33.7045	2.01346	0.743711	37.4923	1.18102	0.802443	1.07533	1.0848	0.941253
150804_SndC9_1m	2015/08/04	Sendai-Bay	C9	surface	1	WK1507S	C9V	37.9997	141.217	1	0	surface	SB	23.2926	33.1151	0.0312725	0	2.69639	0.0804742	0.0722718	0.0620188	0.0195872	0.008719
150804_SndC9_43m	2015/08/04	Sendai-Bay	C9	bottom	43	WK1507S	C9V	37.9997	141.217	42	42	bottom	SB	13.8868	33.7261	1.50352	0.49139	32.0406	1.33718	0.365508	0.886045	0.961759	1.06113
160229_FnaEx1_2m	2016-02-29	Ofunato-Bay	Ex1	-	2	OFT160229	OFT	39.043	141.734	4	4		OFT	7.932	32.657				0.885	-	-	-	-
160314_Fna1_4m	2016-03-14	Ofunato-Bay	1	-	4	OFT160314	OFT	39.045	141.733	4	4		OFT	8.314	33.366	0.56	0.111	4.83	1.87514	-	-	-	-
160325_Fna1_4m	2016-03-25	Ofunato-Bay	1	-	4	OFT160325	OFT	39.045	141.733	4	4		OFT	9.067	33.677	1.3	0.159	9.26	4.46275	-	-	-	-
160328_Fna1_4m	2016-03-28	Ofunato-Bay	1	-	4	OFT160328	OFT	39.045	141.733	4	4		OFT	9.371	33.639	0.08	0.078	4.45	8.09448	-	-	-	-
160411_Fna1_4m	2016-04-11	Ofunato-Bay	1	-	4	OFT160411	OFT	39.045	141.733	4	4		OFT	10.171	33.266	1.66	0.115	9.36	2.92305	-	-	-	-
160422_Fna1_4m	2016-04-22	Ofunato-Bay	1	-	4	OFT160422	OFT	39.045	141.733	4	4		OFT	9.987	33.434	0.02	0.015	0.24	2.44639	-	-	-	-
160509_Fna1_4m	2016-05-09	Ofunato-Bay	1	-	4	OFT160509	OFT	39.045	141.733	4	4		OFT	10.643	33.71	0.38	0.094	4.37	1.03531	-	-	-	-
160523_Fna1_4m	2016-05-23	Ofunato-Bay	1	-	4	OFT160523	OFT	39.045	141.733	4	4		OFT	12.557	33.387	0.04	0.009	1.63	1.05044	-	-	-	-
